# Supplementary material for: Differences in Faecal Microbiome Taxonomy, Diversity and Functional Potential in a Bovine Cohort Experimentally Challenged with Mycobacterium avium subsp. paratuberculosis (MAP)
Source: Animals (Basel). 2023 May 16;13(10):1652. doi: 10.3390/ani13101652 (PMC10215331; doi:10.3390/ani13101652)
Supplement: Supplementary file 1 [file animals-13-01652-s001.zip]

Archive with 1 entries (1 files):
- animals-2286853-supplementary.pdf
